# Supplementary material for: Functional Characterization of Rice Spotted-Leaf Mutant HM113 Reveals an Amino Acid Substitution in a Cysteine-Rich Receptor-like Kinase
Source: Plants (Basel). 2025 Nov 9;14(22):3429. doi: 10.3390/plants14223429 (PMC12655428; doi:10.3390/plants14223429)
Supplement: Supplementary file 1 [file plants-14-03429-s001.zip]

Archive with 2 entries (2 files):
- Supplementary .pdf
- Supplementary table S2.xlsx
