# Supplementary material for: Functional Characterization of Rice Spotted-Leaf Mutant HM113 Reveals an Amino Acid Substitution in a Cysteine-Rich Receptor-like Kinase
Source: Plants (Basel). 2025 Nov 9;14(22):3429. doi: 10.3390/plants14223429 (PMC12655428; doi:10.3390/plants14223429)
Supplement: Supplementary file 1 [file plants-14-03429-s001.zip › Supplementary table S2.xlsx]

## Sheet: Supplementary table 2
Supplementary table S2				IR 64 BACKGROUND
Chr	Start	End	Ref MH63	HM113	HM X1	HM X2	HM X3	Depth HM113	Allele_Balance	GT:AD	Func.ensGene	Gene.ensGene	GeneDetail.ensGene	ExonicFunc.ensGene	AAChange.ensGene
Chr07	16608328	16608328	G	T	T	T	T	52	-	0/1:32,20:52:99	exonic	MH07g0334400	.	nonsynonymous SNV	MH07g0334400:MH07t0334400-01:exon2:c.G809T:p.R270I
Chr07	16608333	16608333	G	A	A	A	A	49	-	0/1:30,19:49:99	exonic	MH07g0334400	.	nonsynonymous SNV	MH07g0334400:MH07t0334400-01:exon2:c.G814A:p.G272R
Chr07	16608335	16608335	G	A	A	A	A	49	-	0/1:30,19:49:99	exonic	MH07g0334400	.	synonymous SNV	MH07g0334400:MH07t0334400-01:exon2:c.G816A:p.G272G
Chr07	16608339	16608339	C	T	T	T	T	49	-	0/1:30,19:49:99	exonic	MH07g0334400	.	synonymous SNV	MH07g0334400:MH07t0334400-01:exon2:c.C820T:p.L274L
Chr07	16608342	16608342	T	G	G	G	G	49	-	0/1:31,18:49:99	exonic	MH07g0334400	.	nonsynonymous SNV	MH07g0334400:MH07t0334400-01:exon2:c.T823G:p.S275A
Chr07	16608345	16608345	C	G	G	G	G	53	-	0/1:32,21:53:99	exonic	MH07g0334400	.	nonsynonymous SNV	MH07g0334400:MH07t0334400-01:exon2:c.C826G:p.R276G
Chr07	16608350	16608350	T	C	C	C	C	48	-	0/1:30,18:48:99	exonic	MH07g0334400	.	synonymous SNV	MH07g0334400:MH07t0334400-01:exon2:c.T831C:p.I277I
Chr07	16608384	16608384	C	T	T	#N/A	#N/A	44	-	0/1:28,16:44:99	exonic	MH07g0334400	.	stopgain	MH07g0334400:MH07t0334400-01:exon2:c.C865T:p.Q289X
Chr07	16608390	16608390	C	T	T	T	#N/A	42	-	0/1:27,15:42:99	exonic	MH07g0334400	.	stopgain	MH07g0334400:MH07t0334400-01:exon2:c.C871T:p.Q291X
Chr07	16608400	16608400	T	C	C	#N/A	#N/A	37	-	0/1:23,14:37:99	exonic	MH07g0334400	.	nonsynonymous SNV	MH07g0334400:MH07t0334400-01:exon2:c.T881C:p.I294T
Chr07	16608407	16608407	C	A	#N/A	#N/A	#N/A	36	-	0/1:23,13:36:99	exonic	MH07g0334400	.	synonymous SNV	MH07g0334400:MH07t0334400-01:exon2:c.C888A:p.G296G
Chr07	16608408	16608408	T	A	#N/A	#N/A	#N/A	36	-	0/1:23,13:36:99	exonic	MH07g0334400	.	nonsynonymous SNV	MH07g0334400:MH07t0334400-01:exon2:c.T889A:p.S297T
Chr07	16608418	16608418	C	T	#N/A	#N/A	#N/A	33	-	0/1:22,11:33:99	exonic	MH07g0334400	.	nonsynonymous SNV	MH07g0334400:MH07t0334400-01:exon2:c.C899T:p.S300F
Chr07	16608421	16608421	A	C	#N/A	#N/A	#N/A	33	-	0/1:22,11:33:99	exonic	MH07g0334400	.	nonsynonymous SNV	MH07g0334400:MH07t0334400-01:exon2:c.A902C:p.Y301S
Chr07	16616181	16616181	A	G	#N/A	#N/A	#N/A	38	-	1/1:1,37	upstream	MH07g0334600	.	.	.
Chr07	16639741	16639741	T	C	#N/A	#N/A	C	6	-	0/1:1,5:6:73	intergenic	MH07g0334900,MH07g0335000	dist=3083;dist=4376	.	.
Chr07	16639764	16639764	A	G	#N/A	#N/A	G	6	-	0/1:1,5:6:73	intergenic	MH07g0334900,MH07g0335000	dist=3106;dist=4353	.	.
Chr07	16639830	16639830	C	A	A	#N/A	A	8	-	0/1:4,4:8:99	intergenic	MH07g0334900,MH07g0335000	dist=3172;dist=4287	.	.
Chr07	16639853	16639853	T	C	#N/A	#N/A	#N/A	9	-	0/1:5,4:9:99	intergenic	MH07g0334900,MH07g0335000	dist=3195;dist=4264	.	.
Chr07	16851365	16851365	C	T	#N/A	#N/A	#N/A	49	-	0/1:27,22	intergenic	MH07g0338200,MH07g0338300	dist=3000;dist=7617	.	.
Chr07	16851382	16851382	C	T	#N/A	#N/A	#N/A	48	-	0/1:27,21:48:99	intergenic	MH07g0338200,MH07g0338300	dist=3017;dist=7600	.	.
Chr07	16851386	16851386	A	G	#N/A	#N/A	#N/A	48	-	0/1:28,20:48:99	intergenic	MH07g0338200,MH07g0338300	dist=3021;dist=7596	.	.
Chr07	16851398	16851398	A	G	#N/A	#N/A	#N/A	46	-	0/1:28,18:46:99	intergenic	MH07g0338200,MH07g0338300	dist=3033;dist=7584	.	.
Chr07	16981335	16981335	C	A	#N/A	#N/A	#N/A	4	-	0/1:2,2	downstream	MH07g0349800,MH07g0349900	.	.	.
Chr07	17139040	17139040	A	G	#N/A	G	#N/A	7	-	0/1:4,3:7:99	intergenic	MH07g0352000,MH07g0352100	dist=1825;dist=6816	.	.
Chr07	17139088	17139088	A	G	#N/A	G	#N/A	17	-	0/1:11,6:17:99	intergenic	MH07g0352000,MH07g0352100	dist=1873;dist=6768	.	.
Chr07	17139091	17139091	G	A	#N/A	A	#N/A	16	-	0/1:10,6:16:99	intergenic	MH07g0352000,MH07g0352100	dist=1876;dist=6765	.	.
Chr07	17139121	17139121	A	G	#N/A	#N/A	G	23	-	0/1:14,9	intergenic	MH07g0352000,MH07g0352100	dist=1906;dist=6735	.	.
Chr07	17139182	17139182	T	C	#N/A	C	C	29	-	0/1:17,12:29:99	intergenic	MH07g0352000,MH07g0352100	dist=1967;dist=6674	.	.
Chr07	17139184	17139184	G	T	T	T	T	29	-	0/1:17,12:29:99	intergenic	MH07g0352000,MH07g0352100	dist=1969;dist=6672	.	.
Chr07	17139199	17139199	C	T	T	T	T	27	-	0/1:16,11:27:99	intergenic	MH07g0352000,MH07g0352100	dist=1984;dist=6657	.	.
Chr07	17139239	17139239	T	A	#N/A	A	A	24	-	0/1:16,8	intergenic	MH07g0352000,MH07g0352100	dist=2024;dist=6617	.	.
Chr07	17163087	17163087	T	C	#N/A	#N/A	C	42	-	0/1:29,13:42:99	intronic	MH07g0352500	.	.	.
Chr07	17169468	17169468	A	G	#N/A	G	#N/A	33	-	0/1:19,9:28:99	intergenic	MH07g0352500,MH07g0352600	dist=1910;dist=9741	.	.
Chr07	17169489	17169489	C	T	#N/A	#N/A	T	29	-	0/1:16,9:25:99	intergenic	MH07g0352500,MH07g0352600	dist=1931;dist=9720	.	.
Chr07	17257386	17257386	A	G	G	G	G	9	-	1/1:0,8:8:24	downstream	MH07g0353800	.	.	.
Chr07	17257390	17257390	C	G	G	G	G	9	-	1/1:0,8:8:24	downstream	MH07g0353800	.	.	.
Chr07	17257406	17257406	T	C	C	C	C	9	-	1/1:0,8:8:24	upstream;downstream	MH07g0353900;MH07g0353800	.	.	.
Chr07	17257411	17257411	C	T	T	T	T	7	-	1/1:0,6:6:18	upstream;downstream	MH07g0353900;MH07g0353800	.	.	.
Chr07	17334152	17334152	A	C	C	#N/A	C	82	-	0/1:22,46:68:99	intronic	MH07g0354800	.	.	.
Chr07	17334204	17334204	T	C	C	#N/A	#N/A	66	-	0/1:25,29:54:99	intronic	MH07g0354800	.	.	.
Chr07	17334212	17334212	A	G	G	G	G	63	-	0/1:27,27:54:99	intronic	MH07g0354800	.	.	.
Chr07	17334257	17334257	G	A	#N/A	#N/A	#N/A	33	-	0/1:20,11:31:99	intronic	MH07g0354800	.	.	.
Chr07	17335339	17335339	T	C	C	C	C	68	-	0/1:34,29:63:99	intronic	MH07g0354800	.	.	.
Chr07	17335382	17335382	A	G	G	G	G	65	-	0/1:29,32	intronic	MH07g0354800	.	.	.
Chr07	17335438	17335438	T	C	#N/A	C	#N/A	67	-	0/1:32,34	intronic	MH07g0354800	.	.	.
Chr07	17335526	17335526	C	T	T	T	T	71	-	0/1:32,39:71:99	intronic	MH07g0354800	.	.	.
Chr07	17335602	17335602	G	A	A	A	A	70	-	0/1:32,38:70:99	intronic	MH07g0354800	.	.	.
Chr07	17335603	17335603	C	T	T	T	T	70	-	0/1:32,38:70:99	intronic	MH07g0354800	.	.	.
Chr07	17335611	17335611	T	G	G	G	G	70	-	0/1:35,35:70:99	intronic	MH07g0354800	.	.	.
Chr07	17335627	17335627	T	C	G	G	G	69	-	0/1:34,35:69:99	intronic	MH07g0354800	.	.	.
Chr07	17335633	17335633	A	G	G	G	G	70	-	0/1:34,36:70:99	intronic	MH07g0354800	.	.	.
Chr07	17335635	17335635	C	T	T	T	T	72	-	0/1:34,38:72:99	intronic	MH07g0354800	.	.	.
Chr07	17335641	17335641	C	A	A	A	A	72	-	0/1:34,38:72:99	intronic	MH07g0354800	.	.	.
Chr07	17335677	17335677	A	C	C	#N/A	C	67	-	0/1:32,35:67:99	intronic	MH07g0354800	.	.	.
Chr07	17335682	17335682	A	T	T	T	T	64	-	0/1:30,34:64:99	intronic	MH07g0354800	.	.	.
Chr07	17335689	17335689	A	G	G	G	G	62	-	0/1:28,34:62:99	intronic	MH07g0354800	.	.	.
Chr07	17335712	17335712	C	T	T	T	T	67	-	0/1:30,37:67:99	intronic	MH07g0354800	.	.	.
Chr07	17335717	17335717	T	C	C	C	C	68	-	0/1:29,39:68:99	intronic	MH07g0354800	.	.	.
Chr07	17335723	17335723	G	A	A	A	A	68	-	0/1:30,38:68:99	intronic	MH07g0354800	.	.	.
Chr07	17335732	17335732	C	A	A	A	A	70	-	0/1:33,37:70:99	intronic	MH07g0354800	.	.	.
Chr07	17335802	17335802	C	T	T	T	T	68	-	0/1:36,32:68:99	intronic	MH07g0354800	.	.	.
Chr07	17335810	17335810	A	G	G	G	G	69	-	0/1:37,32:69:99	splicing	MH07g0354800	MH07t0354800-01:exon3:c.168+2T>C	.	.
Chr07	17335839	17335839	A	C	C	#N/A	C	69	-	0/1:38,31:69:99	exonic	MH07g0354800	.	synonymous SNV	MH07g0354800:MH07t0354800-01:exon3:c.T141G:p.G47G
Chr07	17335845	17335845	C	T	T	#N/A	T	68	-	0/1:40,28:68:99	exonic	MH07g0354800	.	synonymous SNV	MH07g0354800:MH07t0354800-01:exon3:c.G135A:p.R45R
Chr07	17335847	17335847	T	A	A	#N/A	A	67	-	0/1:40,27:67:99	splicing	MH07g0354800	MH07t0354800-01:exon3:c.135-2A>T	.	.
Chr07	17335849	17335849	C	T	T	#N/A	T	66	-	0/1:39,27:66:99	intronic	MH07g0354800	.	.	.
Chr07	17335853	17335853	A	T	T	#N/A	T	67	-	0/1:38,29:67:99	intronic	MH07g0354800	.	.	.
Chr07	17335856	17335856	G	A	A	#N/A	A	67	-	0/1:38,29:67:99	intronic	MH07g0354800	.	.	.
Chr07	17335884	17335884	G	A	A	A	A	66	-	0/1:37,29	intronic	MH07g0354800	.	.	.
Chr07	17335968	17335968	C	T	T	T	T	72	-	0/1:46,26	intronic	MH07g0354800	.	.	.
Chr07	17336584	17336584	G	A	A	A	A	55	-	0/1:37,18	intronic	MH07g0354800	.	.	.
Chr07	17336688	17336688	C	T	T	T	T	74	-	0/1:44,29	intronic	MH07g0354800	.	.	.
Chr07	17336716	17336716	G	A	A	A	A	78	-	0/1:41,36:77:99	intronic	MH07g0354800	.	.	.
Chr07	17336730	17336730	C	A	A	A	A	78	-	0/1:40,37:77:99	intronic	MH07g0354800	.	.	.
Chr07	17336832	17336832	A	C	C	C	C	71	-	0/1:39,32:71:99	intronic	MH07g0354800	.	.	.
Chr07	17336842	17336842	A	T	T	T	T	70	-	0/1:40,30:70:99	intronic	MH07g0354800	.	.	.
Chr07	17336876	17336876	A	T	T	T	T	64	-	0/1:39,25:64:99	intronic	MH07g0354800	.	.	.
Chr07	17336903	17336903	T	G	G	G	G	59	-	0/1:36,22:58:99	intronic	MH07g0354800	.	.	.
Chr07	17336931	17336931	T	A	A	A	A	63	-	0/1:34,28:62:99	intronic	MH07g0354800	.	.	.
Chr07	17336955	17336955	A	G	G	G	G	63	-	0/1:32,30:62:99	intronic	MH07g0354800	.	.	.
Chr07	17336958	17336958	A	G	G	G	G	65	-	0/1:33,31:64:99	intronic	MH07g0354800	.	.	.
Chr07	17336993	17336993	A	G	G	G	G	61	-	0/1:26,34	intronic	MH07g0354800	.	.	.
Chr07	17337059	17337059	A	G	G	G	G	67	-	0/1:27,40	intronic	MH07g0354800	.	.	.
Chr07	17337098	17337098	T	G	G	G	G	71	-	0/1:33,37	intronic	MH07g0354800	.	.	.
Chr07	17337182	17337182	T	C	C	C	C	78	-	0/1:42,35	intronic	MH07g0354800	.	.	.
Chr07	17337200	17337200	G	A	A	A	A	84	-	0/1:47,36	intronic	MH07g0354800	.	.	.
Chr07	17337216	17337216	A	G	G	G	G	84	-	0/1:45,38:83:99	intronic	MH07g0354800	.	.	.
Chr07	17337283	17337283	A	T	T	T	T	80	-	0/1:40,40:80:99	intronic	MH07g0354800	.	.	.
Chr07	17337328	17337328	A	G	G	G	G	87	-	0/1:43,44:87:99	intronic	MH07g0354800	.	.	.
Chr07	17337353	17337353	T	C	C	C	C	82	-	0/1:37,45:82:99	intronic	MH07g0354800	.	.	.
Chr07	17337370	17337370	A	G	G	G	G	80	-	0/1:33,46:79:99	intronic	MH07g0354800	.	.	.
Chr07	17337389	17337389	G	A	A	A	A	78	-	0/1:31,46	intronic	MH07g0354800	.	.	.
Chr07	17337407	17337407	T	G	G	G	G	82	-	0/1:36,45:81:99	intronic	MH07g0354800	.	.	.
Chr07	17337424	17337424	G	A	A	A	A	88	-	0/1:38,49:87:99	intronic	MH07g0354800	.	.	.
Chr07	17337431	17337431	A	G	G	G	G	88	-	0/1:37,50:87:99	intronic	MH07g0354800	.	.	.
Chr07	17337473	17337473	A	G	G	G	#N/A	58	-	0/1:36,21:57:99	intronic	MH07g0354800	.	.	.
Chr07	17337489	17337489	T	A	A	A	A	61	-	0/1:36,24:60:99	intronic	MH07g0354800	.	.	.
Chr07	17337507	17337507	G	T	T	T	T	59	-	0/1:33,25:58:99	intronic	MH07g0354800	.	.	.
Chr07	17337512	17337512	T	C	C	C	C	61	-	0/1:34,27:61:99	intronic	MH07g0354800	.	.	.
Chr07	17337523	17337523	T	C	C	C	C	62	-	0/1:34,28:62:99	intronic	MH07g0354800	.	.	.
Chr07	17337530	17337530	C	T	T	T	T	64	-	0/1:36,28:64:99	intronic	MH07g0354800	.	.	.
Chr07	17337546	17337546	G	C	C	C	C	67	-	0/1:36,30:66:99	intronic	MH07g0354800	.	.	.
Chr07	17337567	17337567	T	C	C	C	C	78	-	0/1:36,39:75:99	intronic	MH07g0354800	.	.	.
Chr07	17337606	17337606	T	G	G	#N/A	G	75	-	0/1:34,38	intronic	MH07g0354800	.	.	.
Chr07	17396207	17396207	T	C	C	C	C	5	-	1/1:0,5	intergenic	MH07g0355300,MH07g0355400	dist=3535;dist=1957	.	.
Chr07	17402753	17402753	A	G	#N/A	#N/A	G	26	-	0/1:16,7:23:99	intergenic	MH07g0355400,MH07g0355500	dist=2820;dist=4885	.	.
Chr07	17402766	17402766	A	G	#N/A	#N/A	G	32	-	0/1:18,9:27:99	intergenic	MH07g0355400,MH07g0355500	dist=2833;dist=4872	.	.
Chr07	17402825	17402825	G	A	#N/A	#N/A	#N/A	35	-	0/1:19,10:29:99	intergenic	MH07g0355400,MH07g0355500	dist=2892;dist=4813	.	.
Chr07	17442577	17442577	G	A	A	A	#N/A	39	-	0/1:25,11:36:99	exonic	MH07g0355900	.	synonymous SNV	MH07g0355900:MH07t0355900-01:exon1:c.G30A:p.K10K
Chr07	17442581	17442581	A	G	G	G	#N/A	36	-	0/1:24,11:35:99	exonic	MH07g0355900	.	nonsynonymous SNV	MH07g0355900:MH07t0355900-01:exon1:c.A34G:p.N12D
Chr07	17442589	17442589	C	T	T	T	T	33	-	0/1:21,11:32:99	exonic	MH07g0355900	.	synonymous SNV	MH07g0355900:MH07t0355900-01:exon1:c.C42T:p.A14A
Chr07	17442596	17442596	G	A	A	A	A	37	-	0/1:23,13:36:99	exonic	MH07g0355900	.	nonsynonymous SNV	MH07g0355900:MH07t0355900-01:exon1:c.G49A:p.A17T
Chr07	17442604	17442604	G	A	A	A	A	43	-	0/1:27,15:42:99	exonic	MH07g0355900	.	synonymous SNV	MH07g0355900:MH07t0355900-01:exon1:c.G57A:p.K19K
Chr07	17442605	17442605	C	T	T	T	T	42	-	0/1:26,15:41:99	exonic	MH07g0355900	.	stopgain	MH07g0355900:MH07t0355900-01:exon1:c.C58T:p.Q20X
Chr07	17442615	17442615	T	G	G	G	G	41	-	0/1:26,14:40:99	exonic	MH07g0355900	.	nonsynonymous SNV	MH07g0355900:MH07t0355900-01:exon1:c.T68G:p.I23S
Chr07	17442743	17442743	G	A	#N/A	A	A	44	-	0/1:31,13:44:99	intronic	MH07g0355900	.	.	.
Chr07	17442769	17442769	C	T	T	T	T	37	-	0/1:26,11:37:99	intronic	MH07g0355900	.	.	.
Chr07	17442778	17442778	T	C	C	C	C	39	-	0/1:26,13:39:99	intronic	MH07g0355900	.	.	.
Chr07	17442787	17442787	C	T	T	T	T	36	-	0/1:22,14:36:99	intronic	MH07g0355900	.	.	.
Chr07	17442793	17442793	T	C	C	C	C	39	-	0/1:25,14:39:99	intronic	MH07g0355900	.	.	.
Chr07	17442803	17442803	C	G	G	G	G	41	-	0/1:27,14:41:99	intronic	MH07g0355900	.	.	.
Chr07	17442872	17442872	G	A	A	A	A	49	-	0/1:27,22:49:99	exonic	MH07g0355900	.	nonsynonymous SNV	MH07g0355900:MH07t0355900-01:exon2:c.G199A:p.D67N
Chr07	17442874	17442874	T	C	C	C	C	49	-	0/1:26,23:49:99	exonic	MH07g0355900	.	synonymous SNV	MH07g0355900:MH07t0355900-01:exon2:c.T201C:p.D67D
Chr07	17442875	17442875	A	G	G	G	G	49	-	0/1:26,23:49:99	exonic	MH07g0355900	.	nonsynonymous SNV	MH07g0355900:MH07t0355900-01:exon2:c.A202G:p.R68G
Chr07	17442883	17442883	G	C	C	C	C	48	-	0/1:25,23:48:99	exonic	MH07g0355900	.	nonsynonymous SNV	MH07g0355900:MH07t0355900-01:exon2:c.G210C:p.Q70H
Chr07	17442916	17442916	C	T	T	T	T	47	-	0/1:26,21:47:99	exonic	MH07g0355900	.	synonymous SNV	MH07g0355900:MH07t0355900-01:exon2:c.C243T:p.D81D
Chr07	17442920	17442920	T	C	C	C	C	47	-	0/1:26,21:47:99	exonic	MH07g0355900	.	nonsynonymous SNV	MH07g0355900:MH07t0355900-01:exon2:c.T247C:p.S83P
Chr07	17442921	17442921	C	T	T	T	T	46	-	0/1:26,20:46:99	exonic	MH07g0355900	.	nonsynonymous SNV	MH07g0355900:MH07t0355900-01:exon2:c.C248T:p.S83L
Chr07	17442924	17442924	T	C	C	C	C	46	-	0/1:27,19:46:99	exonic	MH07g0355900	.	nonsynonymous SNV	MH07g0355900:MH07t0355900-01:exon2:c.T251C:p.I84T
Chr07	17442971	17442971	C	T	#N/A	T	T	50	-	0/1:27,23:50:99	exonic	MH07g0355900	.	nonsynonymous SNV	MH07g0355900:MH07t0355900-01:exon2:c.C298T:p.P100S
Chr07	17442982	17442982	T	C	#N/A	C	C	45	-	0/1:25,20:45:99	exonic	MH07g0355900	.	synonymous SNV	MH07g0355900:MH07t0355900-01:exon2:c.T309C:p.Y103Y
Chr07	17442983	17442983	G	A	A	A	A	45	-	0/1:25,20:45:99	exonic	MH07g0355900	.	nonsynonymous SNV	MH07g0355900:MH07t0355900-01:exon2:c.G310A:p.E104K
Chr07	17443000	17443000	A	G	G	G	G	39	-	0/1:23,16:39:99	exonic	MH07g0355900	.	synonymous SNV	MH07g0355900:MH07t0355900-01:exon2:c.A327G:p.Q109Q
Chr07	17443004	17443004	C	T	T	T	T	36	-	0/1:22,14:36:99	exonic	MH07g0355900	.	synonymous SNV	MH07g0355900:MH07t0355900-01:exon2:c.C331T:p.L111L
Chr07	17443024	17443024	T	C	C	C	C	27	-	0/1:17,10:27:99	exonic	MH07g0355900	.	synonymous SNV	MH07g0355900:MH07t0355900-01:exon2:c.T351C:p.N117N
Chr07	17443027	17443027	A	C	C	C	C	26	-	0/1:16,10:26:99	exonic	MH07g0355900	.	synonymous SNV	MH07g0355900:MH07t0355900-01:exon2:c.A354C:p.A118A
Chr07	17443057	17443057	A	G	#N/A	G	#N/A	25	-	0/1:17,8:25:99	exonic	MH07g0355900	.	synonymous SNV	MH07g0355900:MH07t0355900-01:exon2:c.A384G:p.R128R
Chr07	17443063	17443063	G	A	#N/A	A	#N/A	24	-	0/1:17,7:24:99	exonic	MH07g0355900	.	synonymous SNV	MH07g0355900:MH07t0355900-01:exon2:c.G390A:p.S130S
Chr07	17443199	17443199	A	G	G	G	#N/A	55	-	0/1:30,25:55:99	exonic	MH07g0355900	.	nonsynonymous SNV	MH07g0355900:MH07t0355900-01:exon2:c.A526G:p.N176D
Chr07	17443201	17443201	C	T	T	T	#N/A	54	-	0/1:29,25:54:99	exonic	MH07g0355900	.	synonymous SNV	MH07g0355900:MH07t0355900-01:exon2:c.C528T:p.N176N
Chr07	17443205	17443205	T	C	C	C	#N/A	54	-	0/1:29,25:54:99	exonic	MH07g0355900	.	nonsynonymous SNV	MH07g0355900:MH07t0355900-01:exon2:c.T532C:p.F178L
Chr07	17443210	17443210	T	C	C	C	#N/A	55	-	0/1:30,25:55:99	exonic	MH07g0355900	.	synonymous SNV	MH07g0355900:MH07t0355900-01:exon2:c.T537C:p.F179F
Chr07	17443266	17443266	C	T	T	T	T	58	-	0/1:30,28:58:99	exonic	MH07g0355900	.	nonsynonymous SNV	MH07g0355900:MH07t0355900-01:exon2:c.C593T:p.A198V
Chr07	17443267	17443267	G	T	T	T	T	58	-	0/1:30,28:58:99	exonic	MH07g0355900	.	synonymous SNV	MH07g0355900:MH07t0355900-01:exon2:c.G594T:p.A198A
Chr07	17443281	17443281	C	T	T	#N/A	T	51	-	0/1:27,24:51:99	exonic	MH07g0355900	.	nonsynonymous SNV	MH07g0355900:MH07t0355900-01:exon2:c.C608T:p.A203V
Chr07	17444686	17444686	T	C	C	C	C	58	-	0/1:34,16:50:99	exonic	MH07g0356000	.	synonymous SNV	MH07g0356000:MH07t0356000-01:exon1:c.T57C:p.A19A
Chr07	17444694	17444694	A	C	C	C	C	60	-	0/1:35,17:52:99	exonic	MH07g0356000	.	nonsynonymous SNV	MH07g0356000:MH07t0356000-01:exon1:c.A65C:p.D22A
Chr07	17444704	17444704	C	A	A	A	A	61	-	0/1:35,18:53:99	exonic	MH07g0356000	.	nonsynonymous SNV	MH07g0356000:MH07t0356000-01:exon1:c.C75A:p.D25E
Chr07	17444721	17444721	C	T	T	T	T	62	-	0/1:33,20:53:99	exonic	MH07g0356000	.	nonsynonymous SNV	MH07g0356000:MH07t0356000-01:exon1:c.C92T:p.T31I
Chr07	17444722	17444722	A	T	T	T	T	62	-	0/1:33,20:53:99	exonic	MH07g0356000	.	synonymous SNV	MH07g0356000:MH07t0356000-01:exon1:c.A93T:p.T31T
Chr07	17444765	17444765	T	C	C	C	C	53	-	0/1:25,20:45:99	exonic	MH07g0356000	.	synonymous SNV	MH07g0356000:MH07t0356000-01:exon1:c.T136C:p.L46L
Chr07	17444768	17444768	C	T	T	T	T	51	-	0/1:26,17:43:99	exonic	MH07g0356000	.	synonymous SNV	MH07g0356000:MH07t0356000-01:exon1:c.C139T:p.L47L
Chr07	17444770	17444770	A	G	G	G	G	49	-	0/1:25,17:42:99	exonic	MH07g0356000	.	synonymous SNV	MH07g0356000:MH07t0356000-01:exon1:c.A141G:p.L47L
Chr07	17444776	17444776	G	A	A	A	A	47	-	0/1:24,16:40:99	exonic	MH07g0356000	.	synonymous SNV	MH07g0356000:MH07t0356000-01:exon1:c.G147A:p.V49V
Chr07	17444792	17444792	G	C	C	C	C	44	-	0/1:26,14:40:99	exonic	MH07g0356000	.	nonsynonymous SNV	MH07g0356000:MH07t0356000-01:exon1:c.G163C:p.V55L
Chr07	17444796	17444796	T	C	C	C	C	43	-	0/1:25,14:39:99	exonic	MH07g0356000	.	nonsynonymous SNV	MH07g0356000:MH07t0356000-01:exon1:c.T167C:p.V56A
Chr07	17444802	17444802	T	C	C	C	#N/A	43	-	0/1:25,14:39:99	exonic	MH07g0356000	.	nonsynonymous SNV	MH07g0356000:MH07t0356000-01:exon1:c.T173C:p.I58T
Chr07	17444807	17444807	C	T	#N/A	T	#N/A	42	-	0/1:25,14:39:99	exonic	MH07g0356000	.	synonymous SNV	MH07g0356000:MH07t0356000-01:exon1:c.C178T:p.L60L
Chr07	17444815	17444815	C	T	#N/A	T	#N/A	38	-	0/1:23,13:36:99	exonic	MH07g0356000	.	synonymous SNV	MH07g0356000:MH07t0356000-01:exon1:c.C186T:p.V62V
Chr07	17445143	17445143	G	T	#N/A	T	T	46	-	0/1:27,19	exonic	MH07g0356000	.	stopgain	MH07g0356000:MH07t0356000-01:exon1:c.G514T:p.E172X
Chr07	17445254	17445254	G	A	A	A	A	62	-	0/1:36,25	exonic	MH07g0356000	.	nonsynonymous SNV	MH07g0356000:MH07t0356000-01:exon1:c.G625A:p.G209R
Chr07	17445280	17445280	T	G	G	#N/A	G	54	-	0/1:33,20:53:99	exonic	MH07g0356000	.	nonsynonymous SNV	MH07g0356000:MH07t0356000-01:exon1:c.T651G:p.C217W
Chr07	17445283	17445283	C	A	A	#N/A	A	52	-	0/1:33,18:51:99	exonic	MH07g0356000	.	synonymous SNV	MH07g0356000:MH07t0356000-01:exon1:c.C654A:p.I218I
Chr07	17445294	17445294	C	T	T	#N/A	T	53	-	0/1:34,18:52:99	exonic	MH07g0356000	.	nonsynonymous SNV	MH07g0356000:MH07t0356000-01:exon1:c.C665T:p.A222V
Chr07	17445298	17445298	G	C	C	#N/A	C	52	-	0/1:33,18:51:99	exonic	MH07g0356000	.	synonymous SNV	MH07g0356000:MH07t0356000-01:exon1:c.G669C:p.S223S
Chr07	17445304	17445304	C	T	T	#N/A	T	53	-	0/1:35,17:52:99	exonic	MH07g0356000	.	synonymous SNV	MH07g0356000:MH07t0356000-01:exon1:c.C675T:p.N225N
Chr07	17472473	17472473	T	A	#N/A	#N/A	#N/A	15	-	1/1:0,15	exonic	MH07g0356400	.	nonsynonymous SNV	MH07g0356400:MH07t0356400-01:exon1:c.A847T:p.S283C
Chr07	17550576	17550576	A	T	T	T	#N/A	6	-	0/1:1,5	intergenic	MH07g0357700,MH07g0357800	dist=2019;dist=3935	.	.
Chr07	17550608	17550608	C	G	G	#N/A	#N/A	11	-	0/1:5,6:11:99	intergenic	MH07g0357700,MH07g0357800	dist=2051;dist=3903	.	.
Chr07	17550609	17550609	C	T	T	#N/A	#N/A	12	-	0/1:6,6:12:99	intergenic	MH07g0357700,MH07g0357800	dist=2052;dist=3902	.	.
Chr07	17550696	17550696	T	A	A	#N/A	A	20	-	0/1:12,8:20:99	intergenic	MH07g0357700,MH07g0357800	dist=2139;dist=3815	.	.
Chr07	17550697	17550697	T	C	C	#N/A	C	20	-	0/1:12,8:20:99	intergenic	MH07g0357700,MH07g0357800	dist=2140;dist=3814	.	.
Chr07	17550772	17550772	C	G	#N/A	G	G	11	-	0/1:5,6	intergenic	MH07g0357700,MH07g0357800	dist=2215;dist=3739	.	.
Chr07	17562835	17562835	G	T	#N/A	T	#N/A	34	-	0/1:23,11	intronic	MH07g0357900	.	.	.
Chr07	17562876	17562876	G	A	A	A	#N/A	44	-	0/1:26,18:44:99	intronic	MH07g0357900	.	.	.
Chr07	17562878	17562878	A	T	T	T	#N/A	43	-	0/1:25,18:43:99	intronic	MH07g0357900	.	.	.
Chr07	17689820	17689820	T	C	#N/A	C	C	67	-	0/1:49,18:67:99	intergenic	MH07g0360000,MH07g0360100	dist=3710;dist=1056	.	.
Chr07	17717055	17717055	A	T	T	T	#N/A	7	-	0/1:3,4	exonic	MH07g0360700	.	nonsynonymous SNV	MH07g0360700:MH07t0360700-01:exon2:c.A563T:p.K188M
Chr07	17717314	17717314	G	A	A	A	A	15	-	0/1:7,5	intronic	MH07g0360700	.	.	.
Chr07	17745778	17745778	A	G	#N/A	#N/A	G	5	-	0/1:1,3	intergenic	MH07g0361400,MH07g0361500	dist=1719;dist=5615	.	.
Chr07	17805193	17805193	T	C	C	C	C	58	-	0/1:36,22	downstream	MH07g0362500	.	.	.
Chr07	17805693	17805693	C	T	T	T	T	68	-	0/1:35,33	intronic	MH07g0362500	.	.	.
Chr07	17805868	17805868	T	C	C	C	C	50	-	0/1:30,20	upstream	MH07g0362500	.	.	.
Chr07	17878004	17878004	C	G	#N/A	#N/A	G	11	-	0/1:7,4:11:99	intergenic	MH07g0364100,MH07g0364200	dist=6291;dist=5708	.	.
Chr07	17878005	17878005	G	C	#N/A	#N/A	C	11	-	0/1:7,4:11:99	intergenic	MH07g0364100,MH07g0364200	dist=6292;dist=5707	.	.
Chr07	17878013	17878013	A	G	#N/A	#N/A	#N/A	11	-	0/1:7,4:11:99	intergenic	MH07g0364100,MH07g0364200	dist=6300;dist=5699	.	.
Chr07	17878032	17878032	C	A	#N/A	#N/A	#N/A	9	-	0/1:5,4:9:99	intergenic	MH07g0364100,MH07g0364200	dist=6319;dist=5680	.	.
Chr07	17924627	17924627	G	T	T	T	T	32	-	1/1:0,32	UTR5;UTR3	MH07g0364600;MH07g0364700	MH07t0364600-01:c.-885G>T;MH07t0364700-03:c.*1261C>A,MH07t0364700-02:c.*1795C>A,MH07t0364700-01:c.*2348C>A	.	.
Chr07	17933453	17933453	C	T	T	T	T	4	-	1/1:0,1:1:6	exonic	MH07g0364800	.	nonsynonymous SNV	MH07g0364800:MH07t0364800-01:exon1:c.C14T:p.A5V
Chr07	17933464	17933464	G	A	A	A	A	6	-	1/1:0,2:2:6	exonic	MH07g0364800	.	nonsynonymous SNV	MH07g0364800:MH07t0364800-01:exon1:c.G25A:p.A9T
Chr07	17933465	17933465	C	T	T	T	T	6	-	1/1:0,2:2:6	exonic	MH07g0364800	.	nonsynonymous SNV	MH07g0364800:MH07t0364800-01:exon1:c.C26T:p.A9V
Chr07	17933525	17933525	G	A	#N/A	#N/A	#N/A	7	-	1/1:0,3:3:9	exonic	MH07g0364800	.	nonsynonymous SNV	MH07g0364800:MH07t0364800-01:exon1:c.G86A:p.R29H
Chr07	17933535	17933535	C	T	#N/A	#N/A	#N/A	7	-	1/1:0,3:3:9	exonic	MH07g0364800	.	synonymous SNV	MH07g0364800:MH07t0364800-01:exon1:c.C96T:p.I32I
Chr07	18024203	18024203	A	G	#N/A	#N/A	#N/A	35	-	0/1:21,13:34:99	intergenic	MH07g0366400,MH07g0366500	dist=3655;dist=16353	.	.
